# Supplementary material for: Reprogramming of Fundamental miRNA and Gene Expression during the Barley-Piriformospora indica Interaction
Source: J Fungi (Basel). 2022 Dec 23;9(1):24. doi: 10.3390/jof9010024 (PMC9865155; doi:10.3390/jof9010024)
Supplement: Supplementary file 1 [file jof-09-00024-s001.zip]

Archive with 12 entries (10 files):
- jof-2060433-supplementary/
- jof-2060433-supplementary/supplementary materials/
- jof-2060433-supplementary/supplementary materials/FIG. S1.tif
- jof-2060433-supplementary/supplementary materials/FIG. S2.pdf
- jof-2060433-supplementary/supplementary materials/FIG. S3.pdf
- jof-2060433-supplementary/supplementary materials/Table S1-S3.pdf
- jof-2060433-supplementary/supplementary materials/Table S4.pdf
- jof-2060433-supplementary/supplementary materials/Table S5.pdf
- jof-2060433-supplementary/supplementary materials/Table S6 hvu_targets.pair.txt
- jof-2060433-supplementary/supplementary materials/Table S7.pdf
- jof-2060433-supplementary/supplementary materials/Table S8.pdf
- jof-2060433-supplementary/supplementary materials/Table S9.pdf
